# Supplementary material for: Stability and Efficacy of Fungicides Registered for Organic and Commercial Wheat Production in Hungary Against Fusarium Head Blight—A Comprehensive Methodology to Enhance Food Safety
Source: Toxins (Basel). 2026 Mar 2;18(3):123. doi: 10.3390/toxins18030123 (PMC13030495; doi:10.3390/toxins18030123)
Supplement: Supplementary file 1 [file toxins-18-00123-s001.zip]

Archive with 1 entries (1 files):
- toxins-4119384-supplementary.pdf
